# Supplementary material for: Attempted Suicide Is Independently Associated with Increased In-Hospital Mortality and Hospital Length of Stay among Injured Patients at Community Tertiary Hospital in Japan: A Retrospective Study with Propensity Score Matching Analysis
Source: Int J Environ Res Public Health. 2024 Jan 23;21(2):121. doi: 10.3390/ijerph21020121 (PMC10888049; doi:10.3390/ijerph21020121)
Supplement: Supplementary file 1 [file ijerph-21-00121-s001.zip]

Archive with 2 entries (2 files):
- DataS1_240120.xlsx
- ijerph-2750980-supplementary tables and figure.pdf
